# Supplementary material for: Lesion Distribution in the Metacarpophalangeal and Metatarsophalangeal Region of 341 Horses Using Standing Magnetic Resonance Imaging
Source: Animals (Basel). 2024 Jun 25;14(13):1866. doi: 10.3390/ani14131866 (PMC11240673; doi:10.3390/ani14131866)
Supplement: Supplementary file 1 [file animals-14-01866-s001.zip]

Archive with 3 entries (3 files):
- animals-3012424-s1.pdf
- Supplementary File 2-Tables comparison FL Vs HL.pdf
- Supplementary File 3-Tables comparison between sport disciplines.pdf
